# Supplementary material for: Identification of Candidate Genes Associated with Yak Body Size Using a Genome-Wide Association Study and Multiple Populations of Information
Source: Animals (Basel). 2023 Apr 26;13(9):1470. doi: 10.3390/ani13091470 (PMC10177615; doi:10.3390/ani13091470)
Supplement: Supplementary file 1 [file animals-13-01470-s001.zip]

Archive with 1 entries (1 files):
- animals-2297503-Supplementary.pdf
